# Supplementary material for: Higher Education Institutions as Strategic Centers for Promoting Social Innovation in Gerontology: Insights from the Senior Innovation Lab Training Initiative
Source: Geriatrics (Basel). 2024 Jun 8;9(3):76. doi: 10.3390/geriatrics9030076 (PMC11202931; doi:10.3390/geriatrics9030076)
Supplement: Supplementary file 1 [file geriatrics-09-00076-s001.zip]

Archive with 1 entries (1 files):
- geriatrics-2998603-supplementary.pdf
